# Supplementary material for: Retinoic Acid and Calcitriol Protect Mouse Primordial Follicles from Cyclophosphamide Treatment-Induced Apoptosis
Source: Antioxidants (Basel). 2026 Jan 4;15(1):68. doi: 10.3390/antiox15010068 (PMC12837172; doi:10.3390/antiox15010068)
Supplement: Supplementary file 1 [file antioxidants-15-00068-s001.zip]

Archive with 1 entries (1 files):
- antioxidants-4006569-Supplementary Materials.pdf
